# Supplementary material for: De novo mitochondrial genome sequencing of Cladonia subulata and phylogenetic analysis with other dissimilar species
Source: PLoS One. 2023 May 23;18(5):e0285818. doi: 10.1371/journal.pone.0285818 (PMC10204972; doi:10.1371/journal.pone.0285818)
Supplement: S1 Table — (XLSX) [file pone.0285818.s005.xlsx]

## Sheet: Supplementary Table1
Table S1 The condition of PCR
Loci/primers	Primer sequence	Amplifification program
ITS1F	CTTGGTCATTTAGAGGAAGTAA	94℃ for 4 min, 35 cycles of (94℃ for 30 sec, 55℃ for 30 sec, 72℃ for 60 sec), and a final extension at 72℃ for 10 min
ITS4	TCCTCCGCTTATTGATATGC
mtSSUl	AGCAGTGAGGAATATTGGTC	95℃ for 10 min, 35 cycles of (95℃ for 30 sec, 50℃ for 30 sec, 72℃ for 90 sec), and a final extension at 72℃ for 10 min
mtSSU3R	ATGTGGCACGTCTATAGCCC
RPB2-5F	GAYGAYNGWGATCAYTTYGG	95℃ for 5 min, 30 cycles of (95℃ for 60 sec, 52℃ for 2 min, an increase of 1℃/5 sec to 72℃, 72℃ for 2 min), a final extension at 72℃ for 10 min
RPB2-7R	CCCATRGCTTGYTTRCCCAT
RPB2dRaq	GCTGCTAAGTCTACCAT	94℃ for 5 min, 40 cycles of (95℃ for 30 sec, 52℃ for 30 sec and 72℃ for 2 min), a final extension at 72℃ for 10 min
RPB2rRaq	ATCATGCTTGGAATCTC
