# Supplementary material for: De novo mitochondrial genome sequencing of Cladonia subulata and phylogenetic analysis with other dissimilar species
Source: PLoS One. 2023 May 23;18(5):e0285818. doi: 10.1371/journal.pone.0285818 (PMC10204972; doi:10.1371/journal.pone.0285818)
Supplement: S2 Table — (XLSX) [file pone.0285818.s006.xlsx]

## Sheet: Supplementary Table2
Table S2 ITS and SSU NCBI numbers were been used in paper
ITS	No.	SSU	No.	RPB2	No.
Cladonia amaurocraea1	AF455246	Cladonia amaurocraea1	MN726425	Cladonia amaurocraea1	MK179765
Cladonia amaurocraea2	AF455244	Cladonia amaurocraea2	MN727807	Cladonia amaurocraea2	MK179766
Cladonia arbuscula1	OL605526	Cladonia arbuscula1	MN699326	Cladonia arbuscula1	MK179774
Cladonia arbuscula2	OL605530	Cladonia arbuscula2	MN700207	Cladonia arbuscula2	MK179775
Cladonia cf. symphycarpia	MN733373	Cladonia cf. symphycarpia	MN733372	Cladonia cf. symphycarpia	/
Cladonia chlorophaea1	FJ756723	Cladonia chlorophaea1	MN699321	Cladonia chlorophaea1	MK179834
Cladonia chlorophaea2	MK300745	Cladonia chlorophaea2	MN700223	Cladonia chlorophaea2	/
Cladonia ciliata var. tenuis1	JQ727669	Cladonia ciliata var. tenuis1	KP001244	Cladonia ciliata var. tenuis1	/
Cladonia ciliata var. tenuis2	JQ695917	Cladonia ciliata var. tenuis2	KP001247	Cladonia ciliata var. tenuis2	/
Cladonia confusa	AF458296	Cladonia confusa	KP001234	Cladonia confusa	KP941559
Cladonia digitata1	AF453701	Cladonia digitata1	MT068518	Cladonia digitata1	MK179884
Cladonia digitata2	MK179603	Cladonia digitata2	AY756366	Cladonia digitata2	MK179984
Cladonia evansii1	AY753590	Cladonia evansii1	KP001232	Cladonia evansii1	MK179892
Cladonia evansii2	AF458303	Cladonia evansii2	KP001233	Cladonia evansii2	/
Cladonia floerkeana1	AF453698	Cladonia floerkeana1	MH792865	Cladonia floerkeana1	MK179900
Cladonia floerkeana2	AF453697	Cladonia floerkeana2	MH792863	Cladonia floerkeana2	MK179901
Cladonia pyxidata	AF455208	Cladonia pyxidata	MN700206	Cladonia pyxidata	KC525268
Cladonia rangiferina1	JQ695919	Cladonia rangiferina1	KT792815	Cladonia rangiferina1	MK180057
Cladonia rangiferina2	JQ695918	Cladonia rangiferina2	KT792812	Cladonia rangiferina2	MK180058
Cladonia stellaris	AF458301	Cladonia stellaris	KP001241	Cladonia stellaris	MK180089
Cladonia stipitata	GU207245	Cladonia stipitata	DQ972975	Cladonia stipitata	DQ973087
Cladonia stygia1	OL605264	Cladonia stygia1	KT792818	Cladonia stygia1	MK180095
Cladonia stygia2	OL605263	Cladonia stygia2	KT792820	Cladonia stygia2	/
Cladonia subtenuis1	AY753589	Cladonia subtenuis1	KP001236	Cladonia subtenuis1	DQ522282
Cladonia subtenuis2	DQ482711	Cladonia subtenuis2	KP001237	Cladonia subtenuis2	DQ522283
Cladonia subulata	ON920702	Cladonia subulata	ON937425	Cladonia subulata	OQ025089
Cladonia subulata1	GU188423	Cladonia subulata1	MN726423	Cladonia subulata1	HM243210
Cladonia subulata2	FN868569	Cladonia subulata2	/	Cladonia subulata2	HM243216
Cladonia subulata3	MK179686	Cladonia subulata3	/	Cladonia subulata3	HM243218
Cladonia sulcata	GQ500913	Cladonia sulcata	GQ500949	Cladonia sulcata	MK180131
Cladonia terrae-novae1	KP001181	Cladonia terrae novae1	KP001226	Cladonia terrae novae1	MK180136
Cladonia terrae-novae2	KP001180	Cladonia terrae novae2	KP001227	Cladonia terrae novae2	/
Pseudevernia cladonia	KR017139	Pseudevernia cladonia	KR017392	Pseudevernia cladonia	KR017528
*The new submitted sequences in this paper were shown in bold
