# Supplementary material for: De novo mitochondrial genome sequencing of Cladonia subulata and phylogenetic analysis with other dissimilar species
Source: PLoS One. 2023 May 23;18(5):e0285818. doi: 10.1371/journal.pone.0285818 (PMC10204972; doi:10.1371/journal.pone.0285818)
Supplement: S3 Table — (XLSX) [file pone.0285818.s007.xlsx]

## Sheet: Supplementary Table3
Table S3 The mitogenome of Lecanorales NCBI numbers
NCBI NO.	Species name	Length (bp)
MG711470	Alectoria fallacina	75417
NC034786 (reversed)	Bryoria tenuis	84295
NC039372	Cladonia apodocarpa	50682
NC039662	Cladonia leporina	50045
NC042822	Cladonia macilenta	46553
NC039663	Cladonia petrophila	53100
MG686615	Cladonia peziziformis	45312
NC036309	Cladonia rangiferina	59116
NC039722	Cladonia subtenuis	59878
MK318084	Cladonia polycarpoides*	46244
MG711314	Cladonia furcata*	59877
MG851822	Cladonia stipitata (liner)	60062
MG725618	Cladonia robbinsii*	50467
MG708277	Cladonia caroliniana*	51501
MK318262	Cladonia squamosa*	50115
MK310181	Cladonia coccifera*	53632
MK318263	Cladonia ravenelii*	48008
MK733604	Cladonia pyxidata*	58318
KY352404	Cladonia uncialis*	66118
NC035730	Hypogymnia vittata	38888
NC035550	Imshaugia aleurites	32029
NC042184	Lecanora cinereofusca	32357
NC042183	Lecanora saxigena	56579
NC030051	Lecanora strobilina	39842
NC040007	Parmotrema ultralucens	79456
NC034779	Phyllopsora corallina	39591
NC039163	Pseudevernia consocians	76322
NC044483	Ramalina intermedia	30678
NC035940	Usnea ceratina	65539
NC039633	Usnea mutabilis	61314
MG720812	Usnea subfusca	52486
KY321923	Usnea pennsylvanica	80874
MG720066	Usnea subgracilis	94464
NC042185	Heterodermia casarettiana	84088
NC040159	Heterodermia speciosa	75318
note: the tag "*" means the speacies which has not been annotated or annotation was not publicated on NCBI
