# Supplementary material for: De novo mitochondrial genome sequencing of Cladonia subulata and phylogenetic analysis with other dissimilar species
Source: PLoS One. 2023 May 23;18(5):e0285818. doi: 10.1371/journal.pone.0285818 (PMC10204972; doi:10.1371/journal.pone.0285818)
Supplement: S4 Table — (XLSX) [file pone.0285818.s008.xlsx]

## Sheet: Supplementary Table4
Table S4 The best fit model for Maximum likelihood and Bayesian analyses of Lecanorales
Analysis methods	Protein coding genes	Best fit model
Maximum likelihood	atp6+cob, nad3	GTR+F+R3
	atp8+atp9	GTR+F+R2
	cox1+rps3	GTR+F+R4
	cox2 , nad1+nad6	GTR+F+I+G4
	cox3	TVM+F+I+G4
	nad2	TVM+F+R3
	nad4L	TIM2+F+I+G4
	nad4	TVM+F+R3
	nad5	GTR+F+G4
Bayesian analyses	atp8+atp9, nad5	GTR+F+G4
	atp6+cob, cox1+rps3, cox2, cox3, nad1+nad6, nad2, nad3, nad4L	GTR+F+I+G4
