# Supplementary material for: De novo mitochondrial genome sequencing of Cladonia subulata and phylogenetic analysis with other dissimilar species
Source: PLoS One. 2023 May 23;18(5):e0285818. doi: 10.1371/journal.pone.0285818 (PMC10204972; doi:10.1371/journal.pone.0285818)
Supplement: S5 Table — (XLSX) [file pone.0285818.s009.xlsx]

## Sheet: Supplementary Table5
Table S5 The mitogenomic annotation details of C. subulata
Name	gene	Minimum	Maximum	Length	Type	# Intervals	Direction	product	note	transl_table
nad4 CDS	nad4	39	1457	1419	CDS	1	+	NADH dehydrogenase subunit 4		4
nad4 gene	nad4	39	1457	1419	gene	1	+
rps3 CDS	rps3	3028	4749	1722	CDS	1	+	ribosomal protein subunit 3		4
rps3 gene	rps3	3028	4749	1722	gene	1	+
cob exon 1	cob	5463	5849	387	exon	1	+
cob CDS	cob	5463	8841	843	CDS	3	+	cytochrome b
cob gene	cob	5463	8841	3379	gene	1	+
cob intron 1	cob	5851	7315	1465	intron	1	+
cob exon 2	cob	7316	7744	429	exon	1	+
cob intron 2	cob	7745	8814	1070	intron	1	+
cob exon 3	cob	8815	8841	27	exon	1	+
cox2 CDS	cox2	9647	10372	726	CDS	1	+	cytochrome c oxidase subunit II		4
cox2 gene	cox2	9647	10372	726	gene	1	+
trnR-UCU tRNA	trnR-UCU	10871	10941	71	tRNA	1	+	tRNA-Arg	anticodon:UCU
trnR-UCU gene	trnR-UCU	10871	10941	71	gene	1	+
trnC-GCA tRNA	trnC-GCA	11264	11333	70	tRNA	1	+	tRNA-Cys	anticodon:GCA
trnC-GCA gene	trnC-GCA	11264	11333	70	gene	1	+
trnR-CCU tRNA	trnR-CCU	11434	11504	71	tRNA	1	+	tRNA-Arg	anticodon:CCU
trnR-CCU gene	trnR-CCU	11434	11504	71	gene	1	+
atp9 CDS	atp9	12636	12860	225	CDS	1	+	ATP synthase subunit 9		4
atp9 gene	atp9	12636	12860	225	gene	1	+
atp6 CDS	atp6	14073	14840	768	CDS	1	+	ATP synthase subunit 6		4
atp6 gene	atp6	14073	14840	768	gene	1	+
atp8 CDS	atp8	15397	15543	147	CDS	1	+	ATP synthase subunit 8		4
atp8 gene	atp8	15397	15543	147	gene	1	+
rrnS rRNA	rrnS	16387	17967	1581	rRNA	1	+	small subunit ribosomal RNA
rrnS gene	rrnS	16387	17967	1581	gene	1	+
trnY-GUA tRNA	trnY-GUA	18307	18391	85	tRNA	1	+	tRNA-Tyr	anticodon:UCA
trnY-GUA gene	trnY-GUA	18307	18391	85	gene	1	+
trnW-UCA tRNA	trnW-UCA	18795	18865	71	tRNA	1	+	tRNA-Trp	anticodon:UCA
trnW-UCA gene	trnW-UCA	18795	18865	71	gene	1	+
trnN-GUU tRNA	trnN-GUU	19125	19195	71	tRNA	1	+	tRNA-Asn	anticodon:GUU
trnN-GUU gene	trnN-GUU	19125	19195	71	gene	1	+
trnR-UCG tRNA	trnR-UCG	19449	19521	73	tRNA	1	+	tRNA-Arg	anticodon:UCG
trnR-UCG gene	trnR-UCG	19449	19521	73	gene	1	+
nad6 CDS	nad6	19645	20337	693	CDS	1	+	NADH dehydrogenase subunit 6		4
nad6 gene	nad6	19645	20337	693	gene	1	+
trnK-UUU tRNA	trnK-UUU	20685	20757	73	tRNA	1	+	tRNA-Lys	anticodon:UUU
trnK-UUU gene	trnK-UUU	20685	20757	73	gene	1	+
cox3 CDS	cox3	21090	21899	810	CDS	1	+	cytochrome c oxidase subunit III		4
cox3 gene	cox3	21090	21899	810	gene	1	+
trnG-UCC tRNA	trnG-UCC	22108	22178	71	tRNA	1	+	tRNA-Gly	anticodon:UCC
trnG-UCC gene	trnG-UCC	22108	22178	71	gene	1	+
trnD-GUC tRNA	trnD-GUC	22462	22534	73	tRNA	1	+	tRNA-Asp	anticodon:GUC
trnD-GUC gene	trnD-GUC	22462	22534	73	gene	1	+
trnS-GCU tRNA	trnS-GCU	22599	22680	82	tRNA	1	+	tRNA-Ser	anticodon:GCU
trnS-GCU gene	trnS-GCU	22599	22680	82	gene	1	+
trnI-GAU tRNA	trnI-GAU	23182	23253	72	tRNA	1	+	tRNA-Ile	anticodon:GAU
trnI-GAU gene	trnI-GAU	23182	23253	72	gene	1	+
trnS-UGA tRNA	trnS-UGA	23334	23419	86	tRNA	1	+	tRNA-Ser	anticodon:UGA
trnS-UGA gene	trnS-UGA	23334	23419	86	gene	1	+
trnP-UGG tRNA	trnP-UGG	23545	23617	73	tRNA	1	+	tRNA-Pro	anticodon:UGG
trnP-UGG gene	trnP-UGG	23545	23617	73	gene	1	+
rrnL rRNA	rrnL	26408	27246	839	rRNA	1	+	large subunit ribosomal RNA
rrnL gene	rrnL	26408	27246	839	gene	1	+
trnT-UGU tRNA	trnT-UGU	29271	29341	71	tRNA	1	+	tRNA-Thr	anticodon:UGU
trnT-UGU gene	trnT-UGU	29271	29341	71	gene	1	+
trnE-UUC tRNA	trnE-UUC	29450	29521	72	tRNA	1	+	tRNA-Glu	anticodon:UUC
trnE-UUC gene	trnE-UUC	29450	29521	72	gene	1	+
trnM-CAU tRNA	trnM-CAU	29821	29891	71	tRNA	1	+	tRNA-Met	anticodon:CAU; tRNA-Met2
trnM-CAU gene	trnM-CAU	29821	29891	71	gene	1	+
trnM-CAU tRNA	trnM-CAU	29992	30064	73	tRNA	1	+	tRNA-Met	anticodon:CAU; tRNA-Met2
trnM-CAU gene	trnM-CAU	29992	30064	73	gene	1	+
trnL-UAA tRNA	trnL-UAA	30105	30187	83	tRNA	1	+	tRNA-Leu	anticodon:UAA
trnL-UAA gene	trnL-UAA	30105	30187	83	gene	1	+
trnA-UGC tRNA	trnA-UGC	31128	31199	72	tRNA	1	+	tRNA-Ala	anticodon:UGC
trnA-UGC gene	trnA-UGC	31128	31199	72	gene	1	+
trnF-GAA tRNA	trnF-GAA	31667	31739	73	tRNA	1	+	tRNA-Phe	anticodon:GAA
trnF-GAA gene	trnF-GAA	31667	31739	73	gene	1	+
trnQ-UUG tRNA	trnQ-UUG	32376	32448	73	tRNA	1	+	tRNA-Gln	anticodon:UUG
trnQ-UUG gene	trnQ-UUG	32376	32448	73	gene	1	+
trnH-GUG tRNA	trnH-GUG	32626	32697	72	tRNA	1	+	tRNA-His	anticodon:GUG
trnH-GUG gene	trnH-GUG	32626	32697	72	gene	1	+
trnM-CAU tRNA	trnM-CAU	32783	32855	73	tRNA	1	+	tRNA-Met	anticodon:CAU; tRNA-Met2
trnM-CAU gene	trnM-CAU	32783	32855	73	gene	1	+
nad2 CDS	nad2	34042	35853	1812	CDS	1	+	NADH dehydrogenase subunit 2		4
nad2 gene	nad2	34042	35853	1812	gene	1	+
nad3 CDS	nad3	35854	36243	390	CDS	1	+	NADH dehydrogenase subunit 3		4
nad3 gene	nad3	35854	36243	390	gene	1	+
nad4L CDS	nad4L	39222	39491	270	CDS	1	+	NADH dehydrogenase subunit 4L		4
nad4L gene	nad4L	39222	39491	270	gene	1	+
nad5 exon 1	nad5	39491	39814	324	exon	1	+
nad5 CDS	nad5	39491	42882	2019	CDS	2	+	NADH dehydrogenase subunit 5		4
nad5 gene	nad5	39491	42882	3392	gene	1	+
nad5 intron 1	nad5	39815	41187	1373	intron	1	+
nad5 exon 2	nad5	41188	42882	1695	exon	1	+
trnV-UAC tRNA	trnV-UAC	43291	43362	72	tRNA	1	+	tRNA-Val	anticodon:UAC
trnV-UAC gene	trnV-UAC	43291	43362	72	gene	1	+
cox1 exon 1	cox1	44061	44327	267	exon	1	+
cox1 CDS	cox1	44061	52268	1677	CDS	6	+	cytochrome c oxidase subunit I		4
cox1 gene	cox1	44061	52268	8208	gene	1	+
cox1 intron 1	cox1	44328	45635	1308	intron	1	+
cox1 exon 2	cox1	45636	46152	517	exon	1	+
cox1 intron 2	cox1	46153	47255	1103	intron	1	+
cox1 exon 3	cox1	47256	47425	170	exon	1	+
cox1 intron 3	cox1	47426	48431	1006	intron	1	+
cox1 exon 4	cox1	48432	48590	159	exon	1	+
cox1 intron 4	cox1	48591	50100	1510	intron	1	+
trnL-UAG tRNA	trnL-UAG	49351	49419	69	tRNA	1	+	tRNA-Leu	anticodon:UAG
trnL-UAG gene	trnL	49351	49419	69	gene	1	+
cox1 exon 5	cox1	50101	50148	48	exon	1	+
cox1 intron 5	cox1	50149	51752	1604	intron	1	+
cox1 exon 6	cox1	51753	52268	516	exon	1	+
trnK-CCU tRNA	trnK-CCU	54703	54775	73	tRNA	1	+	trnR-CCU	anticodon:CCU
trnK-CCU gene	trnK-CCU	54703	54775	73	gene	1	+
nad1 exon 1	nad1	55903	56538	636	exon	1	+
nad1 CDS	nad1	55903	58135	1089	CDS	2	+	NADH dehydrogenase subunit 1		4
nad1 gene	nad1	55903	58135	2233	gene	1	+
nad1 intron 1	nad1	56539	57682	1144	intron	1	+
nad1 exon 2	nad1	57683	58135	453	exon	1	+
