# Supplementary material for: De novo mitochondrial genome sequencing of Cladonia subulata and phylogenetic analysis with other dissimilar species
Source: PLoS One. 2023 May 23;18(5):e0285818. doi: 10.1371/journal.pone.0285818 (PMC10204972; doi:10.1371/journal.pone.0285818)
Supplement: S6 Table — (XLSX) [file pone.0285818.s010.xlsx]

## Sheet: Supplementary Table6
Table S6 Codon usage analysis of C. subulata
AmAcid	Codon	Number	Frequency
Phe	UUU	1.72	346
	UUC	0.28	57
Leu	UUA	3.52	421
	UUG	0.85	101
	CUU	0.74	89
	CUC	0.05	6
	CUA	0.63	75
	CUG	0.21	25
Ile	AUU	0.98	172
	AUC	0.21	37
	AUA	1.8	315
Met	AUG	1	120
Val	GUU	1.87	148
	GUC	0.16	13
	GUA	1.58	125
	GUG	0.38	30
Ser	UCU	1.99	143
	UCC	0.33	24
	UCA	1.18	85
	UCG	0.22	16
Pro	CCU	2.47	98
	CCC	0.45	18
	CCA	0.83	33
	CCG	0.25	10
Thr	ACU	1.72	111
	ACC	0.25	16
	ACA	1.8	116
	ACG	0.23	15
Ala	GCU	1.97	148
	GCC	0.5	38
	GCA	1.44	108
	GCG	0.09	7
Tyr	UAU	1.54	185
	UAC	0.46	55
His	CAU	1.6	73
	CAC	0.4	18
Gln	CAA	1.63	85
	CAG	0.37	19
Asn	AAU	1.39	171
	AAC	0.61	75
Lys	AAA	1.53	139
	AAG	0.47	43
Asp	GAU	1.61	110
	GAC	0.39	27
Glu	GAA	1.43	88
	GAG	0.57	35
Cys	UGU	1.53	29
	UGC	0.47	9
Trp	UGA	1.77	53
	UGG	0.23	7
Arg	CGU	0.62	12
	CGC	0.15	3
	CGA	0.41	8
	CGG	0.1	2
	AGA	4.15	81
	AGG	0.56	11
Ser	AGU	1.71	123
	AGC	0.56	40
Gly	GGU	2.17	156
	GGC	0.4	29
	GGA	0.96	69
	GGG	0.47	34
