# Supplementary material for: De novo mitochondrial genome sequencing of Cladonia subulata and phylogenetic analysis with other dissimilar species
Source: PLoS One. 2023 May 23;18(5):e0285818. doi: 10.1371/journal.pone.0285818 (PMC10204972; doi:10.1371/journal.pone.0285818)
Supplement: S7 Table — (XLSX) [file pone.0285818.s011.xlsx]

## Sheet: Supplementary Table7
Table S7 Gene order of the Cladonia mitogenomes
Cladonia peziziformis	Cladonia macilenta	Cladonia leporina	Cladonia apodocarpa	Cladonia petrophila	Cladonia subulata	Cladonia rangiferina	Cladonia subtenuis
cox1 gene	cox1 gene	cox1 gene	cox1 gene	cox1 gene	cox1 gene	cox1 gene	cox1 gene
ORF1 gene		gene	ORF1 gene
			ORF2 gene
					trnL2-UAG tRNA gene
			trnK-ttt gene	trnK-UUU gene	trnK-UUU tRNA gene
nad1 gene	nad1 gene	nad1 gene	nad1 gene	nad1 gene	nad1 gene	nad1 gene	nad1 gene
nad4 gene	nad4 gene	nad4 gene	nad4 gene	nad4 gene	nad4 gene	nad4 gene	nad4 gene
			ORF3 gene
rps3 gene	rps3 gene	rps3 gene	rps3 gene	rps3 gene	rps3 gene	rps3 gene	rps3 gene
cob gene	cob gene	cob gene	cob gene	cob gene	cob gene	cob gene	cob gene
cox2 gene	cox2 gene	cox2 gene	cox2 gene	cox2 gene	cox2 gene	cox2 gene	cox2 gene
trnR-UCU gene	trnR-TCT gene	trnR-UCU gene	trnR-tct gene	trnR-UCU gene	trnR1-UCU gene	trnR-ucu gene	trnR-UCU gene
trnC-GCA gene	trnC-GCA gene	trnC-GCA gene	trnC-gca gene	trnC-GCA gene	trnC-GCA gene	trnC-gca gene	trnC-GCA gene
					trnR2-CCU gene	trnR-ccu gene	trnR-CCU gene
atp9 gene	atp9 gene	atp9 gene	atp9 gene	atp9 gene	atp9 gene	atp9 gene	atp9 gene
	trnT-TGT gene	trnT-UGU gene
atp6 gene	atp6 gene	atp6 gene	atp6 gene	atp6 gene	atp6 gene	atp6 gene	atp6 gene
atp8 gene	atp8 gene	atp8 gene	atp8 gene	atp8 gene	atp8 gene	atp8 gene	atp8 gene
rrnS gene	rrnS gene	rrnS gene	SSU gene	SSUgene	rrnS gene	rrnS gene	rrnS gene
ORF2 gene
trnY-GUA gene	trnY-GTA gene	trnY-GUA gene	trnY-gta gene	trnY-GUA gene	trnY-GUA gene	trnY-gua gene	trnY-GUA gene
trnW-UCA gene	trnW-TCA gene	trnW-UCA gene	trnW-tca gene	trnW-UCA gene	trnW-UCA gene	trnW-uca gene	trnW-UCA gene
trnN-GUU gene	trnN-GTT gene	trnN-GUU gene		trnN-GUU gene	trnN-GUU gene	trnN-guu gene	trnN-GUU gene
trnR-UCG gene		trnR-UCG gene	trnR-tcg gene	trnR-UCG gene	trnR3-UCG gene	trnR-ucg gene	trnR-UCG gene
nad6 gene	nad6 gene	nad6 gene	nad6 gene	nad6 gene	nad6 gene	nad6 gene	nad6 gene
trnK-UUU gene	trnK-TTT gene	trnK-UUU gene	trnK-ttt gene	trnK-UUU gene	trnK-UUU gene	trnK-uuu gene	trnK-UUU gene
cox3 gene	cox3 gene	cox3 gene	cox3 gene	cox3 gene	cox3 gene	cox3 gene	cox3 gene
trnG-UCC gene	trnG-TCC gene	trnG-UCC gene	trnG-tcc gene	trnG-UCC gene	trnG-UCC gene	trnG-ucc gene	trnG-UCC gene
trnD-GUC gene	trnD-GTC gene	trnD-GUC gene	trnN-gtc gene	trnD-GUC gene	trnD-GUC gene	trnD-guc gene	trnD-GUC gene
trnS-GCU gene		trnS-GCU gene		trnS-GCU gene	trnS1-GCU gene		trnS-GCU gene
tnrI-GAU gene	trnI-GAT gene	trnI-GAU gene	trnI-gat gene	trnI-GAU gene	trnI-GAU gene	trnI-gau gene	trnI-GAU gene
trnS-UGA gene	trnS-GCT gene	trnS-UGA gene	trnS-tga gene	trnS-UGA gene	trnS2-UGA gene	trnS-uga gene	trnS-UGA gene
trnP-UGG gene	trnP-TGG gene	trnP-UGG gene	trnP-tgg gene	trnP-UGG gene	trnP-UGG gene	trnP-ugg gene	trnP-UGG gene
rrnL gene	rrnL gene	rrnL gene	LSU gene	SSU gene	rrnL gene	rrnL gene	rrnL gene
trnT-UGU gene		trnT-UGU gene	trnT-tgt gene	trnT-UGU gene	trnT-UGU gene	trnT-ugu gene	trnT-UGU gene
trnE-AAC gene	trnE-TTC gene	trnE-UUC gene		trnE-UUC gene	trnE-UUC gene	trnE-uuc gene	trnE-UUC gene
			trnQ-ttc gene
trnM-CAU gene		trnM-CAU gene	trnM gene	trnM-CAU gene	trnM1-CAU gene	trnM-cau gene	trnM-CAU gene
trnM-CAU gene		trnM-CAU gene	trnM-cat gene		trnM2-CAU tRNA gene		trnM-CAU gene
trnL-UAA gene	trnL-TAA gene	trnL-UAA gene	trnL-taa gene	trnL-UAA gene	trnL1-UAA gene	trnL-uaa gene	trnL-UAA gene
trnA-UGC gene	trnA-TGC gene	trnA-UGC gene	trnA-tgc gene	trnA-UGC gene	trnA-UGC gene	trnA-ugc gene	trnA-UGC gene
trnF-GAA gene	trnF-GAA gene	trnF-GAA gene	trnF-gaa gene	trnF-GAA gene	trnF-GAA gene	trnF-gaa gene	trnF-GAA gene
trnL-UAG gene		trnL-UAG gene	trnL-tag gene	trnL-UAG gene		trnL-uag gene	trnL-UAG gene
trnQ-UUG gene	trnQ-TTG gene	trnQ-UUG gene		trnQ-UUG gene	trnQ-UUG gene	trnQ-uug gene	trnQ-UUG gene
trnH-GUG gene	trnH-GTG gene	trnH-GUG gene	trnH-gtg gene	trnH-GUG gene	trnH-GUG gene	trnH-gug gene	trnH-GUG gene
trnM-CAU gene	trnM-CAT gene	trnM-CAU gene	trnM-cat gene	trnM-CAU gene	trnM3-CAU gene		trnM-CAU gene
		trnT-CGU gene
nad2 gene	nad2 gene	nad2 gene	nad2 gene	nad2 gene	nad2 gene	nad2 gene	nad2 gene
nad3 gene	nad3 gene	nad3 gene	nad3 gene	nad3 gene	nad3 gene	nad3 gene	nad3 gene
		trnT-UGU gene
nad4L gene	nad4L gene	nad4L gene	nad4L gene	nad4L gene	nad4L gene	nad4L gene	nad4L gene
nad5 gene	nad5 gene	nad5 gene	nad5 gene	nad5 gene	nad5 gene	nad5 gene	nad5 gene
trnV-UAC gene		trnV-UAC gene		trnV-UAC gene	trnV-UAC gene	trnV-uac gene	trnV-UAC gene
							dpo gene
