# Supplementary material for: De novo mitochondrial genome sequencing of Cladonia subulata and phylogenetic analysis with other dissimilar species
Source: PLoS One. 2023 May 23;18(5):e0285818. doi: 10.1371/journal.pone.0285818 (PMC10204972; doi:10.1371/journal.pone.0285818)
Supplement: S8 Table — (XLSX) [file pone.0285818.s012.xlsx]

## Sheet: Supplementary Table8
Table S8 Repeat loci in the mitogenome of C.subulata as revealed by REPuter
Size	Repeats 1 start	Repeats 1 end	Type	Size	Repeats 2 start	Repeats 2 end	E-value
263	28951	29213	P	263	58632	58894	3.5e-147
227	38111	38337	F	227	53478	53704	1.09e-120
137	13277	13413	P	137	38443	38579	2.69e-69
90	29124	29213	P	90	58632	58721	6.37e-46
93	13121	13213	P	93	38667	38759	3.48e-41
88	13175	13262	P	88	38618	38705	3.02e-38
77	12948	13024	P	77	38856	38932	8.44e-32
72	13197	13268	P	72	38612	38683	7.04e-29
55	36803	36857	F	55	52174	52228	7.52e-25
54	12932	12985	P	54	38895	38948	4.87e-22
54	12991	13044	P	54	38836	38889	4.87e-22
60	13218	13277	P	60	38603	38662	6.78e-22
55	36500	36554	F	55	36507	36561	1e-20
57	13053	13109	P	57	38771	38827	3.71e-20
54	38581	38634	F	54	38605	38658	3.87e-20
50	13364	13413	P	50	38443	38492	1.15e-19
42	19354	19395	P	42	19354	19395	5.04e-17
45	38590	38634	F	45	38614	38658	1.06e-16
48	13062	13109	P	48	38771	38818	1.25e-16
48	36500	36547	F	48	36514	36561	5.75e-15
45	13222	13266	P	45	38590	38634	7.02e-15
41	16183	16223	F	41	43461	43501	2.48e-14
41	36514	36554	F	41	36521	36561	2.48e-14
46	10790	10835	F	46	10806	10851	8.07e-14
46	16173	16218	F	46	43458	43503	8.07e-14
36	18585	18620	P	36	18899	18934	2.07e-13
39	16178	16216	F	39	16185	16223	3.78e-13
42	2351	2392	F	42	36593	36634	3.91e-13
44	36497	36540	F	44	36518	36561	1.13e-12
41	20718	20758	F	41	54736	54776	1.49e-12
43	15030	15072	F	43	15048	15090	4.2e-12
42	10868	10909	F	42	11431	11472	1.56e-11
42	16199	16240	F	42	36537	36578	1.56e-11
36	16188	16223	F	36	43459	43494	2.23e-11
41	10763	10803	F	41	10795	10835	5.81e-11
41	12272	12312	F	41	38265	38305	5.81e-11
41	12272	12312	F	41	53632	53672	5.81e-11
38	43459	43496	F	38	43466	43503	8.17e-11
31	11919	11949	F	31	11926	11956	2.12e-10
40	12291	12330	F	40	38284	38323	2.15e-10
40	12291	12330	F	40	53651	53690	2.15e-10
34	15048	15081	F	34	15066	15099	3.37e-10
39	10748	10786	F	39	10812	10850	7.96e-10
36	16174	16209	F	36	16188	16223	1.17e-09
38	16174	16211	F	38	43466	43503	2.94e-09
32	12575	12606	F	32	36686	36717	5.08e-09
32	20727	20758	F	32	54745	54776	5.08e-09
37	10763	10799	F	37	10811	10847	1.08e-08
37	36497	36533	F	37	36525	36561	1.08e-08
34	2427	2460	F	34	12630	12663	1.67e-08
34	12636	12669	F	34	36748	36781	1.67e-08
34	36507	36540	F	34	36528	36561	1.67e-08
31	39069	39099	P	31	39069	39099	1.97e-08
36	10748	10783	F	36	10780	10815	3.98e-08
36	10748	10783	F	36	10796	10831	3.98e-08
36	10756	10791	F	36	10820	10855	3.98e-08
36	10788	10823	F	36	10820	10855	3.98e-08
33	12549	12581	F	33	36659	36691	6.28e-08
30	52616	52645	F	30	52640	52669	7.62e-08
35	13026	13060	P	35	38820	38854	1.46e-07
35	15020	15054	F	35	15056	15090	1.46e-07
35	16230	16264	F	35	36570	36604	1.46e-07
32	24833	24864	P	32	24833	24864	2.36e-07
34	10806	10839	F	34	10822	10855	5.34e-07
34	38313	38346	F	34	38355	38388	5.34e-07
31	16193	16223	F	31	43478	43508	8.85e-07
31	43459	43489	F	31	43473	43503	8.85e-07
33	10772	10804	F	33	10788	10820	1.95e-06
30	10774	10803	F	30	10806	10835	3.31e-06
30	13222	13251	P	30	38581	38610	3.31e-06
30	16195	16224	F	30	43459	43488	3.31e-06
30	18550	18579	R	30	31478	31507	3.31e-06
30	38581	38610	F	30	38629	38658	3.31e-06
32	9276	9307	F	32	9285	9316	7.08e-06
32	11920	11951	P	32	36530	36561	7.08e-06
32	18436	18467	F	32	18450	18481	7.08e-06
32	25045	25076	F	32	25066	25097	7.08e-06
31	2436	2466	F	31	12639	12669	2.57e-05
31	2436	2466	F	31	36751	36781	2.57e-05
31	10911	10941	F	31	11474	11504	2.57e-05
31	16114	16144	F	31	36444	36474	2.57e-05
31	16172	16202	F	31	16193	16223	2.57e-05
31	16179	16209	F	31	43478	43508	2.57e-05
31	33850	33880	F	31	42724	42754	2.57e-05
31	43471	43501	F	31	43478	43508	2.57e-05
30	10883	10912	F	30	11446	11475	9.28e-05
30	11927	11956	P	30	36532	36561	9.28e-05
30	12393	12422	F	30	53754	53783	9.28e-05
30	15016	15045	F	30	15070	15099	9.28e-05
30	36497	36526	F	30	36532	36561	9.28e-05
Forward (direct) show [-F], Reverse show [-R], Palindromic show [-P]
