# Supplementary material for: De novo mitochondrial genome sequencing of Cladonia subulata and phylogenetic analysis with other dissimilar species
Source: PLoS One. 2023 May 23;18(5):e0285818. doi: 10.1371/journal.pone.0285818 (PMC10204972; doi:10.1371/journal.pone.0285818)
Supplement: S9 Table — (XLSX) [file pone.0285818.s013.xlsx]

## Sheet: Supplementary Table9
Table S9 Tandem repeats detected in the mitogenomes of C. subulata
NO.	Indices	Period Size	Copy Number	Consensus Size	Percent Matches	Percent Indels	Score	Entropy (0-2)	Consensus pattern
1	1345--1379	15	2.3	15	95	0	61	1.45	TTTTATTTACATTAG
2	2501--2545	16	2.8	16	82	0	54	1.83	TTATAGTATGTATAAC
3	9278--9317	9	4.4	9	90	0	62	1.52	GGTAGTGGT
4	10744--10856	16	7.1	16	86	0	154	1.63	TTACTTATATACACAA
5	11920--11957	7	5.4	7	100	0	76	1.85	GTACGGA
6	13223--13274	24	2.2	24	89	0	77	1.86	CAAATGAGCAACAGAGCCATCAGC
7	13394--13424	10	3.1	10	100	0	62	1.84	TGCTCCGCAT
8	13911--13954	15	2.9	15	82	0	61	1.62	GTATTATTATCTATA
9	15021--15100	18	4.4	18	89	6	126	1.62	TTATAATTCGAGATAAAA
10	15073--15130	24	2.4	24	76	0	62	1.45	AATTATAAATAGAAATAAAATTAT
11	16179--16224	7	6.6	7	97	0	83	1.96	CGTACTA
12	18446--18482	14	2.6	14	100	0	74	1.24	TATTTATATATAAC
13	18428--18481	24	2.3	24	77	6	56	1.24	TTTATAACAATTTATTATTAACTA
14	25046--25104	21	2.8	21	89	0	82	1.57	TAAATAATTATAAAACTGAAG
15	25045--25123	21	3.8	21	82	0	68	1.56	ATAAATAATGATGAAACTGAA
16	29166--29209	19	2.3	18	81	11	52	1.28	TTATTACATATATATTAA
17	31355--31388	14	2.4	14	100	0	68	1.86	TGCATAACTTATTG
18	31449--31503	20	2.8	19	84	13	67	1.31	TTATAACTATTTTATTTTT
19	31491--31574	17	4.9	17	69	11	55	1.41	TATAATTTTTTATAATA
20	31819--31851	17	1.9	17	93	0	57	1.18	AATAAAAAAAGTTAAAT
21	32566--32625	17	3.5	17	83	0	84	1.79	TAAATATAGTATCTGCA
22	33714--33751	19	2	20	94	5	69	1.51	CTTATTTTATTCTGCTGTTG
23	36498--36562	7	9.3	7	94	0	103	1.88	TACTTCG
24	38314--38393	42	1.9	41	90	7	126	1.92	CGTAATACCTTGTGTATATATCTCTGCCTATGTGGGGTGGA
25	38582--38659	24	3.3	24	96	0	138	1.89	CATTTGGCTGATAGCTCTGTTGCT
26	43460--43504	7	6.4	7	94	0	81	1.94	ACTACGT
27	45292--45333	21	2	21	100	0	84	1.71	AATAACACGAAATTTGACATA
28	50230--50269	18	2.2	18	95	0	71	1.56	AATGTTAATAATAATAAC
29	52620--52670	24	2.1	24	100	0	102	1.9	TCTAGTAGCGCGGGTATAGGGAGT
30	58638--58681	19	2.3	18	81	11	52	1.28	TAATAATTAATATATAGG
