# Supplementary material for: De novo mitochondrial genome sequencing of Cladonia subulata and phylogenetic analysis with other dissimilar species
Source: PLoS One. 2023 May 23;18(5):e0285818. doi: 10.1371/journal.pone.0285818 (PMC10204972; doi:10.1371/journal.pone.0285818)
Supplement: S10 Table — (XLSX) [file pone.0285818.s014.xlsx]

## Sheet: Supplementary Table10
Table S10 Microsatellite DNA in C. subulata
SSR nr.	size	start	end	SSR type	SSR
1	8	10608	10615	p1	(T)8
2	8	12273	12280	p1	(T)8
3	12	12679	12690	p3	(CAA)4
4	18	12923	12940	p6	(AAATAA)3
5	10	13012	13021	p2	(AT)5
6	10	13890	13899	p2	(TA)5
7	8	14091	14098	p2	(TA)4
8	8	14233	14240	p2	(AT)4
9	8	14647	14654	p1	(A)8
10	8	15327	15334	p2	(TA)4
11	10	15542	15551	p2	(AT)5
12	8	16269	16276	p1	(A)8
13	8	17205	17212	p1	(A)8
14	8	18238	18245	p2	(TA)4
15	10	19178	19187	p1	(T)10
16	12	21450	21461	p2	(AT)6
17	8	22548	22555	p2	(TA)4
18	8	23861	23868	p2	(TA)4
19	8	24277	24284	p1	(A)8
20	12	25451	25462	p4	(AGCA)3
21	8	25847	25854	p2	(TA)4
22	8	26072	26079	p2	(AT)4
23	10	26098	26107	p1	(T)10
24	11	26260	26270	p1	(T)11
25	10	26442	26451	p2	(TA)5
26	8	27744	27751	p2	(TA)4
27	8	28661	28668	p2	(TA)4
28	8	28675	28682	p2	(TA)4
29	12	29202	29213	p2	(AT)6
30	12	29645	29656	p4	(CATA)3
31	8	29774	29781	p2	(TA)4
32	10	30689	30698	p2	(AT)5
33	18	30865	30882	p6	(ATAAAC)3
34	10	30987	30996	p2	(AT)5
35	9	31093	31101	p1	(T)9
36	9	31193	31201	p1	(A)9
37	8	31601	31608	p1	(T)8
38	10	34192	34201	p2	(TA)5
39	8	34240	34247	p1	(A)8
40	8	35486	35493	p2	(AT)4
41	8	35860	35867	p1	(A)8
42	8	36326	36333	p2	(TA)4
43	9	36542	36550	p1	(T)9
44	8	36568	36575	p2	(TA)4
45	8	36843	36850	p2	(AT)4
46	9	37709	37717	p1	(T)9
47	10	38149	38158	p2	(AT)5
48	8	38170	38177	p2	(AT)4
49	9	38995	39003	p1	(T)9
50	8	39404	39411	p2	(AT)4
51	8	39472	39479	p2	(TA)4
52	8	40986	40993	p1	(A)8
53	8	41618	41625	p2	(TA)4
54	10	41973	41982	p2	(AT)5
55	10	42188	42197	p1	(A)10
56	8	42320	42327	p1	(A)8
57	9	43832	43840	p1	(A)9
58	8	43978	43985	p1	(A)8
59	12	46079	46090	p1	(T)12
60	12	46780	46791	p2	(TA)6
61	8	47695	47702	p1	(A)8
62	8	47956	47963	p2	(AT)4
63	11	48297	48307	p1	(A)11
64	8	49991	49998	p2	(AT)4
65	8	50389	50396	p1	(A)8
66	8	52924	52931	p2	(TA)4
67	10	52946	52955	p2	(TA)5
68	8	55122	55129	p2	(TA)4
69	8	55223	55230	p1	(T)8
70	8	58442	58449	p2	(AT)4
71	10	60019	60028	p1	(A)10
72	8	60170	60177	p1	(A)8
73	8	60183	60190	p2	(TA)4
74	12	60464	60475	p3	(TAA)4
75	8	60782	60789	p1	(A)8
76	8	61533	61540	p2	(AT)4
77	8	61671	61678	p2	(TA)4
78	8	61687	61694	p1	(T)8
79	12	61726	61737	p2	(AT)6
80	8	61817	61824	p2	(TA)4
81	8	62271	62278	p2	(TA)4
82	8	62618	62625	p1	(A)8
83	8	63904	63911	p2	(TA)4
84	12	64158	64169	p4	(TTTA)3
85	9	64498	64506	p1	(T)9
86	8	64647	64654	p2	(AT)4
87	8	64868	64875	p2	(TA)4
88	12	66952	66963	p2	(AT)6
89	8	67639	67646	p1	(A)8
90	10	67875	67884	p2	(TA)5
91	9	68554	68562	p1	(A)9
92	10	68651	68660	p1	(A)10
93	8	68858	68865	p2	(AT)4
